# Supplementary material for: Understanding the Impact of Single-Helical Maize Amylose on Steamed Bun Hardness Enhancement
Source: Foods. 2026 May 21;15(10):1821. doi: 10.3390/foods15101821 (PMC13206128; doi:10.3390/foods15101821)
Supplement: Supplementary file 1 [file foods-15-01821-s001.zip]

Archive with 1 entries (1 files):
- foods-4288130-supplementary.pdf
